# Supplementary material for: Targeting Myeloid-Derived Suppressor Cells via Dual-Antibody Fluorescent Nanodiamond Conjugate
Source: Nanomaterials (Basel). 2024 Sep 17;14(18):1509. doi: 10.3390/nano14181509 (PMC11434946; doi:10.3390/nano14181509)
Supplement: Supplementary file 1 [file nanomaterials-14-01509-s001.zip]

Archive with 1 entries (1 files):
- nanomaterials-3156608-supplementary.docx
